# Supplementary material for: Physical Therapy for Traumatic and Non-Traumatic Spinal Cord Injuries in Adults: A Systematic Review
Source: Healthcare (Basel). 2026 Jul 8;14(14):2048. doi: 10.3390/healthcare14142048 (PMC13409793; doi:10.3390/healthcare14142048)
Supplement: Supplementary file 1 [file healthcare-14-02048-s001.zip]

Archive with 1 entries (1 files):
- healthcare-4352185-supplementary.pdf
